# Supplementary material for: A metagenomic study of biliary microbiome change along the cholecystitis‐carcinoma sequence
Source: Clin Transl Med. 2020 Jun 11;10(2):e97. doi: 10.1002/ctm2.97 (PMC7403721; doi:10.1002/ctm2.97)
Supplement: Supplementary file 1 — Supporting Information. [file CTM2-10-e97-s001.xlsx]

## Sheet: Sheet1
Table S1 Shannon-Weiner and Simpson indicex of CCC and GBC group
Sample	Shannon-wiener index	Simpson index
CCC-01	2.32738	0.734729
CCC-02	2.59636	0.848042
CCC-03	2.36135	0.828079
CCC-04	2.62584	0.856009
CCC-05	2.34117	0.771916
CCC-06	1.90201	0.714485
CCC-07	2.51253	0.836478
GBC-01	2.65918	0.817425
GBC-02	3.19105	0.901163
GBC-03	3.23255	0.911858
GBC-04	2.63709	0.82592
GBC-05	3.31978	0.887107
GBC-06	3.3147	0.92196
GBC-07	3.27189	0.916366
