# Supplementary material for: A metagenomic study of biliary microbiome change along the cholecystitis‐carcinoma sequence
Source: Clin Transl Med. 2020 Jun 11;10(2):e97. doi: 10.1002/ctm2.97 (PMC7403721; doi:10.1002/ctm2.97)
Supplement: Supplementary file 2 — Supporting Information. [file CTM2-10-e97-s002.xlsx]

## Sheet: Sheet1
Table S2 The diffirenece genus of of CCC and GBC group
genus	mean(CCC)	mean(GBC)	enrich_group	foldchange
g__Paenarthrobacter	0.000533801	2.09781e-07	CCC	2544.56
g__Brevibacterium	0.000304079	4.14808e-07	CCC	733.061
g__Burkholderia	0.000291395	2.23197e-05	CCC	13.0555
g__Basidioascus	3.34694e-10	4.48479e-08	GBC	133.997
g__Firmicutes_bacterium_CAG_240	6.34758e-06	0.000213888	GBC	33.696
g__Peptostreptococcus	1.33763e-05	0.000391196	GBC	29.2455
g__Fusobacterium	0.00011151	0.00191171	GBC	17.1438
g__Clostridia_bacterium_UC5_1_2D9	3.15e-05	0.00052477	GBC	16.6764
g__Lachnospiraceae_bacterium_5_1_63FAA	2.2e-05	0.000361438	GBC	16.4061
g__Crepidotus	2.11548e-09	3.13e-08	GBC	14.8163
g__Collinsella	4.09342e-05	0.000561	GBC	13.716
g__Stenotrophomonas	4.93e-05	0.000668668	GBC	13.5534
g__Prochlorococcus	3.94e-05	0.000529739	GBC	13.4534
g__Megamonas	0.000832	0.0104999	GBC	12.6272
g__Firmicutes_bacterium_CAG_102	5.95799e-05	0.000729966	GBC	12.2519
g__Lachnospiraceae_bacterium_2_1_58FAA	7.25033e-05	0.000882063	GBC	12.1658
g__Delftia	2.32e-05	0.000260747	GBC	11.2512
g__Oribacterium	2.84e-05	0.000297241	GBC	10.4776
g__Veillonella	0.000955249	0.00994503	GBC	10.4109
g__Enterococcus	0.000188864	0.00194503	GBC	10.2985
g__Proteobacteria_bacterium_CAG_139	0.000121945	0.00125	GBC	10.2701
g__Firmicutes_bacterium_CAG_110	2.60154e-05	0.000266672	GBC	10.2506
g__Neisseria	0.000165962	0.00160967	GBC	9.69901
g__Streptococcus	0.00213762	0.0196808	GBC	9.20689
g__Tyzzerella	0.000135943	0.00124326	GBC	9.14548
