# Supplementary material for: A metagenomic study of biliary microbiome change along the cholecystitis‐carcinoma sequence
Source: Clin Transl Med. 2020 Jun 11;10(2):e97. doi: 10.1002/ctm2.97 (PMC7403721; doi:10.1002/ctm2.97)
Supplement: Supplementary file 3 — Supporting Information. [file CTM2-10-e97-s003.xlsx]

## Sheet: Sheet1
Table S3 The diffirenece species of of CCC and GBC group
genus	mean(CCC)	mean(GBC)	enrich_group	foldchange
s__Paenarthrobacter_nicotinovorans	0.000533801	1.76644e-07	CCC	3021.91
s__Bacillus_muralis	0.000736097	6.85463e-07	CCC	1073.87
s__Klebsiella_oxytoca	0.0004777	5.31006e-07	CCC	899.612
s__Coprococcus_sp_CAG_782	0.0012056	1.39434e-06	CCC	864.641
s__Citrobacter_sp_30_2	0.000254487	8.1718e-07	CCC	311.421
s__Bacteroides_sp_14_A	0.000705592	7.2164e-06	CCC	97.7762
s__Clostridium_sp_CAG_780	9.90884e-06	0.000941855	GBC	95.0519
s__Akkermansia_sp_CAG_344	7.76344e-06	0.000516181	GBC	66.4886
s__Dialister_sp_CAG_588	1.00571e-05	0.000586869	GBC	58.3535
s__Bacteroides_coprocola_CAG_162	0.00146336	3.96897e-05	CCC	36.8701
s__Firmicutes_bacterium_CAG_240	6.34758e-06	0.000213888	GBC	33.696
s__Blautia_sp_CAG_37	1.94468e-05	0.00062005	GBC	31.8844
s__Streptococcus_sp_oral_taxon_064	7.27431e-06	0.000216202	GBC	29.7213
s__Clostridium_sp_CAG_302	0.000369822	0.0104222	GBC	28.1817
s__Oscillibacter_sp_CAG_241	1.2715e-05	0.000335922	GBC	26.4193
s__Peptostreptococcus_stomatis	1.26027e-05	0.0003018	GBC	23.9473
s__Veillonella_sp_3_1_44	9.72539e-06	0.00022725	GBC	23.3667
s__Fusobacterium_mortiferum	4.22106e-05	0.000978872	GBC	23.1902
s__Acinetobacter_junii	6.98967e-05	0.00151033	GBC	21.608
s__Acinetobacter_sp_TTH0_4	1.19422e-05	0.000252311	GBC	21.1278
s__Veillonella_parvula	2.90268e-05	0.000604181	GBC	20.8146
s__Enterococcus_faecium	2.69927e-05	0.000550739	GBC	20.4033
s__Acinetobacter_sp_N54_MGS_139	8.04993e-05	0.0015671	GBC	19.4672
s__Streptococcus_oligofermentans	1.1054e-05	0.000212544	GBC	19.2277
s__Collinsella_intestinalis	1.38462e-05	0.000266125	GBC	19.22
