# Supplementary material for: A metagenomic study of biliary microbiome change along the cholecystitis‐carcinoma sequence
Source: Clin Transl Med. 2020 Jun 11;10(2):e97. doi: 10.1002/ctm2.97 (PMC7403721; doi:10.1002/ctm2.97)
Supplement: Supplementary file 4 — Supporting Information. [file CTM2-10-e97-s004.xlsx]

## Sheet: Sheet1
Table S4 MGS profiling of CCC and GBC group
MGS ID	Number of genes	P-value	Q-value
GBC_4	25	0.00407925	0.0113573
GBC_3	30	0.0110723	0.0113573
GBC_2	32	0.00699301	0.0113573
GBC_1	35	0.00407925	0.0113573
CCC_6	35	0.0113573	0.0113573
CCC_5	60	0.0113573	0.0113573
CCC_4	85	0.0113573	0.0113573
CCC_3	104	0.0113573	0.0113573
CCC_2	151	0.0113573	0.0113573
CCC_1	1986	0.00372197	0.0113573
